# Supplementary material for: Mechanistic Insights and Analytical Advances in Food Antioxidants: A Comprehensive Review of Molecular Pathways, Detection Technologies, and Nutritional Applications
Source: Antioxidants (Basel). 2025 Apr 4;14(4):438. doi: 10.3390/antiox14040438 (PMC12024333; doi:10.3390/antiox14040438)
Supplement: Supplementary file 1 [file antioxidants-14-00438-s001.zip]

Archive with 1 entries (1 files):
- antioxidants-3475948-supplementary.pdf
